# Supplementary material for: Predictive Factors for Gait Recovery in Patients Undergoing Total Hip Arthroplasty: A Propensity Score Weighting Analysis
Source: J Clin Med. 2025 Mar 14;14(6):1979. doi: 10.3390/jcm14061979 (PMC11942875; doi:10.3390/jcm14061979)
Supplement: Supplementary file 1 [file jcm-14-01979-s001.zip]

Archive with 1 entries (1 files):
- jcm-3498274-supplementary.pdf
